# Supplementary material for: Factors Associated with Undertaking Health-Promoting Activities by Older Women at High Risk of Metabolic Syndrome
Source: Int J Environ Res Public Health. 2022 Nov 30;19(23):15957. doi: 10.3390/ijerph192315957 (PMC9736211; doi:10.3390/ijerph192315957)
Supplement: Supplementary file 1 [file ijerph-19-15957-s001.zip]

Archive with 1 entries (1 files):
- ijerph-1996158-supplementary.pdf
